# Supplementary material for: Influence of Obesity and Unemployment on Fertility Rates: A Multinational Analysis of 30 Countries from 1976 to 2014
Source: J Clin Med. 2022 Feb 22;11(5):1152. doi: 10.3390/jcm11051152 (PMC8911065; doi:10.3390/jcm11051152)
Supplement: Supplementary file 1 [file jcm-11-01152-s001.zip]

Archive with 1 entries (1 files):
- jcm-1506717-supplementary.pdf
